# Supplementary material for: Validation of the Vaccination Trust Indicator (VTI) in a multi-country survey of adult vaccination attitudes
Source: PLOS Glob Public Health. 2023 Apr 12;3(4):e0001820. doi: 10.1371/journal.pgph.0001820 (PMC10096184; doi:10.1371/journal.pgph.0001820)
Supplement: S1 Table — A. Sociodemographic characteristics of study population by country. B. Vaccine Trust Index scores by sociodemographic characteristics of the study population. C. Unadjusted association between Vaccine Acceptance Index Score and Vaccine Receipt. D. Adjusted association between Vaccine Acceptance Index Score and Vaccine Receipt. (XLSX) [file pgph.0001820.s001.xlsx]

## Sheet: Supplemental Table A
Supplemental Table A. Sociodemographic Characteristics by Country
	Australia (N = 400)		China (N = 879)		France (N = 848)		Indonesia (N = 615)		India (N = 601)		Malaysia (N = 405)		Mexico (N= 850)		Philippines (N = 755)		Poland (N = 707)		Singapore (N = 400)		Thailand (N = 552)		Taiwan (N = 504)		United Kingdom (N = 847)		United States (N = 846)		Vietnam (N = 600)
	N	%	N	%	N	%	N	%	N	%	N	%	N	%	N	%	N	%	N	%	N	%	N	%	N	%	N	%	N	%
Age
18-22 years	17	0.0425	79	0.0898749	26	0.0306604	70	0.113821	93	0.154742	48	0.118519	64	0.0752941	96	0.127152	46	0.0650636	35	0.0875	38	0.0688406	26	0.0515873	30	0.0354191	24	0.0283688	83	0.138333
23-35	115	0.2875	248	0.282139	174	0.205189	209	0.339837	197	0.327787	114	0.281481	307	0.361176	227	0.300662	219	0.30976	101	0.2525	148	0.268116	129	0.255952	185	0.218418	194	0.229314	231	0.385
36-55	144	0.36	342	0.389078	282	0.332547	208	0.338211	192	0.319468	154	0.380247	315	0.370588	269	0.356291	208	0.294201	161	0.4025	229	0.414855	196	0.388889	311	0.367178	299	0.353428	210	0.35
56+	124	0.31	210	0.238908	366	0.431604	128	0.20813	119	0.198003	89	0.219753	164	0.192941	163	0.215894	234	0.330976	103	0.2575	137	0.248188	153	0.303571	321	0.378985	329	0.388889	76	0.126667
Gender				0
Female	204	0.51	440	0.500569	461	0.543632	216	0.35122	235	0.391015	167	0.412346	450	0.529412	397	0.525828	382	0.540311	222	0.555	304	0.550725	210	0.416667	445	0.525384	434	0.513002	267	0.445
Male	196	0.49	439	0.499431	387	0.456368	399	0.64878	366	0.608985	238	0.587654	400	0.470588	358	0.474172	325	0.459689	178	0.445	248	0.449275	294	0.583333	402	0.474616	412	0.486998	333	0.555
Chronic Health Condition*
Yes	190	0.475	180	0.204778	324	0.382075	295	0.479675	306	0.509151	148	0.365432	372	0.437647	422	0.55894	469	0.663366	120	0.3	330	0.597826	266	0.527778	314	0.37072	352	0.416076	245	0.408333
No	210	0.525	699	0.795222	524	0.617925	320	0.520325	295	0.490849	257	0.634568	478	0.562353	333	0.44106	238	0.336634	280	0.7	222	0.402174	238	0.472222	433	0.511216	494	0.583924	355	0.591667
Education
No formal education/No education reported	0	0	0	0	38	0.0448113	0	0	0	0	0	0	12	0.0141176	0	0	1	0.00141443	0	0	0	0	13	0.0257937	73	0.0861865	12	0.0141844	0	0
Less than high school or high school equivalent	0	0	137	0.155859	108	0.127358	0	0	0	0	0	0	72	0.0847059	0	0	294	0.415842	46	0.115	0	0	70	0.138889	225	0.265643	0	0	0	0
High school diploma or equivalent	72	0.18	235	0.267349	231	0.272406	0	0	13	0.0216306	58	0.14321	215	0.252941	25	0.0331126	55	0.0777935	38	0.095	20	0.0362319	70	0.138889	202	0.238489	331	0.391253	69	0.115
Some higher education	165	0.4125	0	0	29	0.0341981	615	1	0	0	104	0.25679	0	0	158	0.209272	0	0	111	0.2775	38	0.0688406	25	0.0496032	69	0.081464	72	0.0851064	65	0.108333
University degree	108	0.27	479	0.544937	75	0.0884434	0	0	192	0.319468	243	0.6	443	0.521176	483	0.639735	341	0.48232	203	0.5075	406	0.735507	251	0.498016	162	0.191263	229	0.270686	396	0.66
Graduate degree	55	0.1375	28	0.0318544	144	0.169811	0	0	396	0.658902	0	0	91	0.107059	81	0.107285	0	0	0	0	88	0.15942	72	0.142857	92	0.108619	159	0.187943	70	0.116667
Other	0	0	0	0	58	0.0683962	0	0	0	0	0	0	17	0.02	0	0	0	0	0	0	0	0	0	0	24	0.0283353	43	0.0508274	0	0

## Sheet: Supplemental Table B
Supplemental Table B. Vaccine Trust Index Scores
	Vaccine Trust Index Score		Vaccine Trust Index Categories*
			Low		Moderate		High
	Mean	SD	N	%	N	%	N	%
Overall	73.8	18.5	531	0.054133	3256	0.33194	6022	0.613926
Age
18-22	74.6	16.2	22	0.025	312	0.355	544	0.619
23-35	74.8	18	134	0.045	925	0.311	1912	0.643
35-55	74.1	18.3	188	0.052	1171	0.327	2214	0.519
56+	71.6	20.2	187	0.078	848	0.355	1352	0.566
Age**
<65	70.1	19.7	290	0.0824	1343	0.38	1885	0.54
65+	71.3	20.1	63	0.0837	263	0.3497	426	0.567
Gender
Female	73.2	18.8	284	0.059	1645	0.34	2905	0.6009
Male	74.4	18.2	247	0.0496	1611	0.32	3117	0.626
Chronic Disease***
Yes	75.4	18.4	216	0.049	1289	0.297	3194	0.652
No	72.5	18.6	315	0.057	1967	0.359	2828	0.583
Education
No formal education/No education reported	70.3	22.8	13	0.087	56	0.375	80	0.536
Less than high school or high school equivalent	67.6	19.1	83	0.087	437	0.459	432	0.453
High school diploma or equivalent	70.8	19.6	121	0.074	623	0.381	890	0.544
Some higher education	77.5	17.1	48	0.033	371	0.255	1032	0.711
University degree	74.8	17.6	178	0.044	1273	0.317	2559	0.637
Graduate degree	77.3	17.4	45	0.035	350	0.274	881	0.69
Other	68.4	21.8	17	0.119	52	0.366	73	0.514
*Vaccine acceptance categories are defined as follows: <= 40 = low vaccine acceptance, 41-70 = moderate vaccine acceptance, 71 or greater = high vaccine acceptance
**Information on age over 65 was only available for the following five countries: China, France, Mexico, UK, US
***Individuals were categorized as having a chronic health condition if they reported one or more of the following: diabetes, high or low blood pressure, chronic obstructive pulmonary disease, chronic kidney condition, chronic inflammatory bowel condition, chronic heart condition, a weakened immune system, cancer, a chronic neurological condition, a chronic liver condition or another chronic cond…

## Sheet: Supplemental Table C
Supplemental Table C. Unadjusted association between Vaccine Acceptance Index Score and Vaccine Receipt
	Influenza Vaccine Receipt*						Tetanus Vaccine Receipt**
	Vaccine Acceptance Index Score***			Vaccine Acceptance Category****			Vaccine Acceptance Index Score***			Vaccine Acceptance Category****
	OR	95% CI		OR	95% CI		OR	95% CI		OR	95% CI
Overall	1.55	1.48, 1.62	moderate	3.71	2.43, 5.98		1.26	1.21, 1.30	moderate	1.37	1.07, 1.78
			high	11.34	7.49, 18.10				high	2.78	2.19, 3.56
Country****
China	1.04	0.90, 1.20	moderate	4.9	1.48, 30.28		1.31	0.95, 1.82	moderate	N/A	N/A
			high	3.67	1.08, 23.02				high	N/A	N/A
France	1.55	1.39, 1.71	moderate	2.45	1.16, 6.05		1.33	1.23, 1.44	moderate	2.72	1.75, 4.28
			high	7.87	3.79, 19.17				high	5.41	3.37, 8.75
Mexico	1.28	1.16, 1.41	moderate	3.39	1.11, 14.79		1.28	1.16, 1.41	moderate	1.16	0.53, 2.57
			high	6.12	2.14, 25.79				high	2.19	1.06, 4.59
United Kingdom	1.63	1.47, 1.81	moderate	2.5	1.04, 7.46		1.24	1.13, 1.35	moderate	2.31	1.09, 5.48
			high	8.52	3.65, 24.90				high	3.37	1.63, 7.87
United States	1.9	1.72, 2.10	moderate	9.46	4.10, 27.50		1.24	1.16, 1.32	moderate	1.95	1.24, 3.11
			high	44.51	19.50, 128.13				high	3.58	2.32, 5.61
*Defined as self-reported receipt of the seasonal influenza vaccine in the past six months
**Defined as self-reported receipt of a tetanus-toxoid containing vaccine in the past ten years
***For ease of interpretation, vaccine acceptance score was categorized into a ten-point scale. Therefore the odds ratio can be interpreted as the increased odds of vaccine receipt for a ten-point increase in vaccine scale score
****Low vaccine acceptance used as reference group
*****Vaccine receipt data unavailable for Australia, Indonesia, India, Malaysia, Phillipines, Poland, Singapore, Thailand, Taiwan and Vietname
N/A = not applicable, too few observations to conduction logistical regression

## Sheet: Supplemental Table D
Supplemental Table D. Adjusted association between Vaccine Acceptance Index Score and Vaccine Receipt
	Influenza Vaccine Receipt*						Tetanus Vaccine Receipt**
	Vaccine Acceptance Index Score***			Vaccine Acceptance Category****			Vaccine Acceptance Index Score***			Vaccine Acceptance Category****
	OR	95% CI		OR	95% CI		OR	95% CI		OR	95% CI
Overall*****	1.52	1.45, 1.60	moderate	5.05	3.26, 8.21		1.25	1.21, 1.30	moderate	2.18	1.65, 2.89
			high	13.4	8.72, 21.64				high	3.77	2.87, 4.96
Country******
China	1.09	0.95, 1.26	moderate	5.33	1.49, 33.14		1.39	1.01, 1.97	moderate	*******	*******
			high	4.63	1.34, 29.32				high	*******	*******
France	1.51	1.36, 1.69	moderate	2.6	1.20, 6.51		1.32	1.22, 1.43	moderate	2.81	1.79, 4.44
			high	8.08	3.79, 20.06				high	5.3	3.29, 8.62
Mexico	1.29	1.17, 1.43	moderate	3.3	1.08, 14.42		1.23	1.13, 1.33	moderate	1.07	0.48, 2.39
			high	6.04	2.11, 25.43				high	2.07	1.00, 4.36
United Kingdom	1.63	1.46, 1.83	moderate	3.08	1.22, 9.52		1.26	1.15, 1.38	moderate	2.33	1.10, 5.56
			high	10.47	4.26, 31.69				high	3.53	1.70 8.26
United States	1.9	1.72, 2.11	moderate	9.69	4.16, 28.33		1.22	1.15, 1.31	moderate	1.95	1.23, 3.11
			high	45.67	19.90, 132.41				high	3.43	2.21, 5.39
*Defined as self-reported receipt of the seasonal influenza vaccine in the past six months
**Defined as self-reported receipt of a tetanus-toxoid containing vaccine in the past ten years
***For ease of interpretation, Vaccine Acceptance Index score was categorized into a ten-point scale. Therefore the odds ratio can be interpreted as the increased odds of intent to vaccinate for a ten-point increase in VAI score
****Low vaccine acceptance used as reference group
*****Overall model adjusted for age, gender, chronic conditions and country (limited to just those countries for which vaccine receipt data is available)
******Vaccine receipt data unavailable for Australia, Indonesia, India, Malaysia, Phillipines, Poland, Singapore, Thailand, Taiwan and Vietname
******Country level models adjusted for age, gender and chronic conditions
